# Supplementary material for: Different Effects of Riociguat and Vericiguat on Pulmonary Vessels and Airways
Source: Biomedicines. 2025 Apr 2;13(4):856. doi: 10.3390/biomedicines13040856 (PMC12024824; doi:10.3390/biomedicines13040856)
Supplement: Supplementary file 1 [file biomedicines-13-00856-s001.zip]

Archive with 1 entries (1 files):
- biomedicines-3512800-supplementary.pdf
